# Supplementary material for: ‘Candidatus Phytoplasma stylosanthis’, a novel taxon with a diverse host range in Australia, characterised using multilocus sequence analysis of 16S rRNA, secA, tuf, and rp genes
Source: Int J Syst Evol Microbiol. 2020 Dec 8;71(1):ijsem004589. doi: 10.1099/ijsem.0.004589 (PMC7968740; doi:10.1099/ijsem.0.004589)
Supplement: Supplementary material 1 [file ijsem-71-589-s001.xlsx]

## Sheet: Table S1a_16S
	StLL-rrnB-VPRI43683(MT431550)	StLL-rrnA-528(MT431553)	StLL-rrnA-712(MT431554)	StLL-rrnA-725(MT431555)	StLL-rrnA-778(MT431556)	StLL-rrnA-935(MT431557)	StLL-rrnA-Bi(MT431551)	StLL-rrnB-M7(MT431552)	StLL-rrnA(Y17055)	StLL-rrnB(AJ289192)	‘Ca.P.trifolii’-CP(AY390261)	‘Ca.P.luffae’-rrnA-LfWBR(AF248956)	‘Ca.P.luffae’ - rrnB-LfWBR(AF353090)	‘Ca.P.malaysianum’-MaPV(EU371934)	‘Ca.P.fraxini’-AshY1(AF092209)	‘Ca.P.ziziphi’-JWB-G1(AB052876)	‘Ca.P.ulmi’-EY1(AY197655)	‘Ca.P.vitis’-FD70(AF176319)	‘Ca.P.rubi’-RuS(AY197648)
StLL-rrnB-VPRI43683(MT431550)		100	100	100	100	100	100	100	100	99.9	97.3	97.2	97.2	97.1	96.6	96.1	96.3	96.2	96.1
StLL-rrnA-528(MT431553)	100		100	100	100	100	100	100	100	99.9	97.3	97.2	97.2	97.1	96.6	96.1	96.3	96.2	96.1
StLL-rrnA-712(MT431554)	100	100		100	100	100	100	100	100	99.9	97.3	97.2	97.2	97.1	96.6	96.1	96.3	96.2	96.1
StLL-rrnA-725(MT431555)	100	100	100		100	100	100	100	100	99.9	97.3	97.2	97.2	97.1	96.6	96.1	96.3	96.2	96.1
StLL-rrnA-778(MT431556)	100	100	100	100		100	100	100	100	99.9	97.3	97.2	97.2	97.1	96.6	96.1	96.3	96.2	96.1
StLL-rrnA-935(MT431557)	100	100	100	100	100		100	100	100	99.9	97.3	97.2	97.2	97.1	96.6	96.1	96.3	96.2	96.1
StLL-rrnA-Bi(MT431551)	100	100	100	100	100	100		100	100	99.9	97.3	97.2	97.2	97.1	96.6	96.1	96.3	96.2	96.1
StLL-rrnB-M7(MT431552)	100	100	100	100	100	100	100		100	99.9	97.3	97.2	97.2	97.1	96.6	96.1	96.3	96.2	96.1
StLL-rrnA(Y17055)	100	100	100	100	100	100	100	100		99.9	97.3	97.2	97.2	97.1	96.6	96.1	96.3	96.2	96.1
StLL-rrnB(AJ289192)	99.9	99.9	99.9	99.9	99.9	99.9	99.9	99.9	99.9		97.2	97.2	97.2	97	96.5	96	96.2	96.1	96.1
‘Ca.P.trifolii’-CP(AY390261)	97.3	97.3	97.3	97.3	97.3	97.3	97.3	97.3	97.3	97.2		96.1	96.1	96.7	97.6	96.9	97.3	97.2	97
‘Ca.P.luffae’-rrnA-LfWBR(AF248956)	97.2	97.2	97.2	97.2	97.2	97.2	97.2	97.2	97.2	97.2	96.1		100	96	95.7	95.9	95.5	95.5	95.5
‘Ca.P.luffae’ - rrnB-LfWBR(AF353090)	97.2	97.2	97.2	97.2	97.2	97.2	97.2	97.2	97.2	97.2	96.1	100		96	95.7	95.9	95.5	95.5	95.5
‘Ca.P.malaysianum’-MaPV(EU371934)	97.1	97.1	97.1	97.1	97.1	97.1	97.1	97.1	97.1	97	96.7	96	96		95.6	96.2	95.8	95.9	95.8
‘Ca.P.fraxini’-AshY1(AF092209)	96.6	96.6	96.6	96.6	96.6	96.6	96.6	96.6	96.6	96.5	97.6	95.7	95.7	95.6		96.4	96.3	96.4	96
‘Ca.P.ziziphi’-JWB-G1(AB052876)	96.1	96.1	96.1	96.1	96.1	96.1	96.1	96.1	96.1	96	96.9	95.9	95.9	96.2	96.4		99	99	98.7
‘Ca.P.ulmi’-EY1(AY197655)	96.3	96.3	96.3	96.3	96.3	96.3	96.3	96.3	96.3	96.2	97.3	95.5	95.5	95.8	96.3	99		99.8	99.3
‘Ca.P.vitis’-FD70(AF176319)	96.2	96.2	96.2	96.2	96.2	96.2	96.2	96.2	96.2	96.1	97.2	95.5	95.5	95.9	96.4	99	99.8		99.4
‘Ca.P.rubi’-RuS(AY197648)	96.1	96.1	96.1	96.1	96.1	96.1	96.1	96.1	96.1	96.1	97	95.5	95.5	95.8	96	98.7	99.3	99.4
TableS1a: Nucleotide sequence identity of the 16Sr gene sequence for all eight StLL strains and closely related ‘Candidatus Phytoplasma’ representative strains and species. The sequence similarity analysis was conducted for the alignment used to construct the maximum likelihood tree.

## Sheet: Table S1b_tuf
	'Ca.P.luffae'-LfWBR(AF086617)	StLL-528(MT432806)	StLL-712(MT432807)	StLL-725(MT432808)	StLL-778(MT432809)	StLL-935(MT432810)	StLL-Bi(MT432811)	StLL-M7(MT432812)	StLL-VPRI43683(MT432813)	‘Ca.P.fraxini’-ASHY3(JQ824263)	‘Ca.P.trifolii’-CP-1(JQ824231)	‘Ca.P.rubi’-RuS(JQ824210)	‘Ca.P.vitis’-FD-DVeneto107/06(JQ824294)
‘Ca.P.luffae'-LfWBR(AF086617)		86	86	86	86	86	86	86	86	77.2	75.6	72.3	72.6
StLL-528(MT432806)	86		100	100	100	100	100	100	100	80.5	77.9	74.6	74.6
StLL-712(MT432807)	86	100		100	100	100	100	100	100	80.5	77.9	74.6	74.6
StLL-725(MT432808)	86	100	100		100	100	100	100	100	80.5	77.9	74.6	74.6
StLL-778(MT432809)	86	100	100	100		100	100	100	100	80.5	77.9	74.6	74.6
StLL-935(MT432810)	86	100	100	100	100		100	100	100	80.5	77.9	74.6	74.6
StLL-Bi(MT432811)	86	100	100	100	100	100		100	100	80.5	77.9	74.6	74.6
StLL-M7(MT432812)	86	100	100	100	100	100	100		100	80.5	77.9	74.6	74.6
StLL-VPRI43683(MT432813)	86	100	100	100	100	100	100	100		80.5	77.9	74.6	74.6
‘Ca.P.fraxini’-ASHY3(JQ824263)	77.2	80.5	80.5	80.5	80.5	80.5	80.5	80.5	80.5		87.7	83.4	83.1
‘Ca.P.trifolii’-CP-1(JQ824231)	75.6	77.9	77.9	77.9	77.9	77.9	77.9	77.9	77.9	87.7		81.8	81.6
‘Ca.P.rubi’-RuS(JQ824210)	72.3	74.6	74.6	74.6	74.6	74.6	74.6	74.6	74.6	83.4	81.8		99.5
‘Ca.P.vitis’-FD-DVeneto107/06(JQ824294)	72.6	74.6	74.6	74.6	74.6	74.6	74.6	74.6	74.6	83.1	81.6	99.5
Table S1b: Nucleotide sequence identity of the tuf gene sequence for all eight StLL strains as well as closely related ‘Candidatus Phytoplasma’ representative strains and species. The sequence similarity analysis was conducted for the alignment used to construct the maximum likelihood tree.

## Sheet: Table S1c_secA
	‘Ca.P.malaysianum’-MaPV(FJ755005)	'Ca.P.vitis'-FD-D_Veneto_107/06(KJ462042)	'Ca.P.rubi'-RuS(KJ462043)	'Ca.P.ulmi'-EY1(KJ462034)	'Ca.P.ziziphi'-JWB(KJ462036)	‘Ca.P.palmicola’-MZ13-012(LR029127)	‘Ca.P.trifolii’-PWB(EU168742)	‘Ca.P.fraxini’-ASHY-1(EU168745)	‘Ca.P.cirsii’-CirYS(KU557489)	StLL-528(MT432814)	StLL-712(MT432815)	StLL-725(MT432816)	StLL-778(MT432817)	StLL-935(MT432818)	StLL-Bi(MT432819)	StLL-M7(MT432820)	StLL-VPRI43683(MT432821)
‘Ca.P.malaysianum’-MaPV(FJ755005)		87.7	87.7	88.3	87	77.8	86.4	84.6	80.9	84.6	84.6	84.6	84.6	84.6	84.6	84.6	84.6
‘Ca.P.vitis’-FD-D_Veneto_107/06(KJ462042)	87.7		100	98.1	96.9	77.2	88.9	85.8	80.9	85.2	85.2	85.2	85.2	85.2	85.2	85.2	85.2
‘Ca.P.rubi’-RuS(KJ462043)	87.7	100		98.1	96.9	77.2	88.9	85.8	80.9	85.2	85.2	85.2	85.2	85.2	85.2	85.2	85.2
‘Ca.P.ulmi’-EY1(KJ462034)	88.3	98.1	98.1		95.1	77.8	88.9	86.4	82.1	85.8	85.8	85.8	85.8	85.8	85.8	85.8	85.8
‘Ca.P.ziziphi’-JWB(KJ462036)	87	96.9	96.9	95.1		76.5	88.3	84	79	83.3	83.3	83.3	83.3	83.3	83.3	83.3	83.3
‘Ca.P.palmicola’-MZ13-012(LR029127)	77.8	77.2	77.2	77.8	76.5		78.4	75.9	78.4	78.4	78.4	78.4	78.4	78.4	78.4	78.4	78.4
‘Ca.P.trifolii’-PWB(EU168742)	86.4	88.9	88.9	88.9	88.3	78.4		87	82.1	82.7	82.7	82.7	82.7	82.7	82.7	82.7	82.7
‘Ca.P.fraxini’-ASHY-1(EU168745)	84.6	85.8	85.8	86.4	84	75.9	87		79.6	82.7	82.7	82.7	82.7	82.7	82.7	82.7	82.7
‘Ca.P.cirsii’-CirYS(KU557489)	80.9	80.9	80.9	82.1	79	78.4	82.1	79.6		79.6	79.6	79.6	79.6	79.6	79.6	79.6	79.6
StLL-528(MT432814)	84.6	85.2	85.2	85.8	83.3	78.4	82.7	82.7	79.6		100	100	100	100	100	100	100
StLL-712(MT432815)	84.6	85.2	85.2	85.8	83.3	78.4	82.7	82.7	79.6	100		100	100	100	100	100	100
StLL-725(MT432816)	84.6	85.2	85.2	85.8	83.3	78.4	82.7	82.7	79.6	100	100		100	100	100	100	100
StLL-778(MT432817)	84.6	85.2	85.2	85.8	83.3	78.4	82.7	82.7	79.6	100	100	100		100	100	100	100
StLL-935(MT432818)	84.6	85.2	85.2	85.8	83.3	78.4	82.7	82.7	79.6	100	100	100	100		100	100	100
StLL-Bi(MT432819)	84.6	85.2	85.2	85.8	83.3	78.4	82.7	82.7	79.6	100	100	100	100	100		100	100
StLL-M7(MT432820)	84.6	85.2	85.2	85.8	83.3	78.4	82.7	82.7	79.6	100	100	100	100	100	100		100
StLL-VPRI43683(MT432821)	84.6	85.2	85.2	85.8	83.3	78.4	82.7	82.7	79.6	100	100	100	100	100	100	100
Table S1c: Nucleotide sequence identity of the secA gene sequence for all eight StLL strains as well as closely related ‘Candidatus Phytoplasma’ representative strains and species. The sequence similarity analysis was conducted for the alignment used to construct the maximum likelihood tree.

## Sheet: Table S1d_rps19-rpl22-rps3
	StLL-VPRI43683(MT461153)	StLL-528(MT461146)	StLL-712(MT461147)	StLL-778(MT461149)	StLL-725(MT461148)	StLL-935(MT461150)	StLL-M7(MT461152)	StLL-Bi(MT461151)	‘Ca.P.rubi’-RuS(AY197668)	‘Ca.P.vitis’-FD70(AY197663)	‘Ca.P.trifolii’-CP(EF183486)	‘Ca.P.fraxini’-ASHY-1(EF183492)
StLL-VPRI43683(MT461153)		100	100	100	99.9	99.9	99.9	99.8	74	73.9	73.7	73.7
StLL-528(MT461146)	100		100	100	99.9	99.9	99.9	99.8	74	73.9	73.7	73.7
StLL-712(MT461147)	100	100		100	99.9	99.9	99.9	99.8	74	73.9	73.7	73.7
StLL-778(MT461149)	100	100	100		99.9	99.9	99.9	99.8	74	73.9	73.7	73.7
StLL-725(MT461148)	99.9	99.9	99.9	99.9		99.8	99.8	99.7	74.1	73.9	73.8	73.8
StLL-935(MT461150)	99.9	99.9	99.9	99.9	99.8		100	99.7	74.1	73.9	73.8	73.8
StLL-M7(MT461152)	99.9	99.9	99.9	99.9	99.8	100		99.7	74.1	73.9	73.8	73.8
StLL-Bi(MT461151)	99.8	99.8	99.8	99.8	99.7	99.7	99.7		73.9	73.8	73.7	73.6
‘Ca.P.rubi’-RuS(AY197668)	74	74	74	74	74.1	74.1	74.1	73.9		98.6	86.1	84.9
‘Ca.P.vitis’-FD70(AY197663)	73.9	73.9	73.9	73.9	73.9	73.9	73.9	73.8	98.6		86.6	85.2
‘Ca.P.trifolii’-CP(EF183486)	73.7	73.7	73.7	73.7	73.8	73.8	73.8	73.7	86.1	86.6		85.3
‘Ca.P.fraxini’-ASHY-1(EF183492)	73.7	73.7	73.7	73.7	73.8	73.8	73.8	73.6	84.9	85.2	85.3
‘Ca.P.ziziphi’-JWB(AY197681)	72.9	72.9	72.9	72.9	73	73	73	72.8	96.3	96.5	86.2	85.4
Table S1d: Nucleotide sequence identity of the rps19-rpl22-rps3 partial operon sequence for all eight StLL strains as well as closely related ‘Candidatus Phytoplasma’ representative strains and species. The sequence similarity analysis was conducted for the alignment used to construct the maximum likelihood tree.
